# Supplementary material for: A non-image-forming visual circuit mediates the innate fear of heights in male mice
Source: Nat Commun. 2024 May 3;15:3746. doi: 10.1038/s41467-024-48147-x (PMC11068790; doi:10.1038/s41467-024-48147-x)
Supplement: Supplementary file 15 — Source Data [file 41467_2024_48147_MOESM15_ESM.xlsx]

## Sheet: Read Me
Statistical significance was determined using one-tailed ($) or two-tailed Student’s t-test for single comparisons and One-way ANOVA with post-hoc t-tests for multiple comparisons.
A P value < 0.05 was considered to be significant.
Statistical analysis was conducted using GraphPad Prism 10.2.2 (397) (GraphPad Software, California, USA).

## Sheet: Fig 1
Fig. 1	Parameter	Condition		Mean	SEM	P value	F value (one-way ANOVA) / t value (t-test)	degrees of freedom	Mouse individual (n)
Fig.1-e	Rear up (s)	GWP		16	2.534	one-way ANOVA	11.2	one-way ANOVA	10	30 mice in total, 10 mice/group	A total of 50 mice were used in Figure 1.
		TWP		21.4	5.173	GWP&OHP P=0.0058		27	10
		OHP		0	0	TWP&OHP P=0.0003			10
Fig.1-f	Distance (m)	GWP		16.197	1.128	one-way ANOVA	19.57	one-way ANOVA	10
		TWP		18.949	0.988	GWP&OHP P=0.0009		27	10
		OHP		10.455	0.711	TWP&OHP P=1.63E-06			10
Fig.1-g	Grooming (s)	GWP		24.6	2.526	one-way ANOVA	4.501	one-way ANOVA	10
		TWP		24.2	4.774	GWP&OHP P=0.0352		27	10
		OHP		12.3	1.838	TWP&OHP P=0.0425			10
Fig.1-h	Trembling (s)	GWP		0	0	one-way ANOVA	10.84	one-way ANOVA	10
		TWP		0	0	GWP&OHP P=0.0011		27	10
		OHP		25.4	7.715	TWP&OHP P=0.0011			10
Fig.1-i	Distance (m)	Total	Trial1	29.03	1.293	t-test	5.8	t-test	10	10 mice in trial 1 then in trial 2
			Trial2	17.46	1.52	P=1.70E-05		18	10
		Per	Trial1	16.47	1.421	t-test	3.617	t-test	10
			Trial2	9.091	1.465	P=0.002		18	10
		Out	Trial1	13.33	0.988	t-test	4.767	t-test	10
			Trial2	6.573	1.016	P=0.0002		18	10
	Trembling (s)	Trial1		24.38	4.822	t-test	5.683	t-test	10
		Trial2		99.53	12.31	P=2.17E-05		18	10
Fig.1-j	Distance (m)	Total	Trial1	28.44	1.87	t-test	7.018	t-test	10	10 mice in trial 1 then in trial 2
			Trial2	12.96	1.168	P=1.50E-06		18	10
		Per	Trial1	17.56	2.155	t-test	5.936	t-test	10
			Trial2	3.868	0.8233	P=1.29E-05		18	10
		Out	Trial1	13.81	1.437	t-test	5.475	t-test	10
			Trial2	4.536	0.8953	P=3.36E-05		18	10
	Trembling (s)	Trial1		30	8.954	t-test	4.095	t-test	10
		Trial2		174.8	48.46	P=0.0013		13	5

## Sheet: Fig 1e
Fig 1e	Rear up (s)
Condition	GWP
Mouse 1	36
Mouse 2	14
Mouse 3	6
Mouse 4	15
Mouse 5	11
Mouse 6	13
Mouse 7	11
Mouse 8	18
Mouse 9	19
Mouse 10	17
Condition	TWP
Mouse 11	35
Mouse 12	9
Mouse 13	15
Mouse 14	61
Mouse 15	17
Mouse 16	20
Mouse 17	26
Mouse 18	15
Mouse 19	5
Mouse 20	11
Condition	OHP
Mouse 21	0
Mouse 22	0
Mouse 23	0
Mouse 24	0
Mouse 25	0
Mouse 26	0
Mouse 27	0
Mouse 28	0
Mouse 29	0
Mouse 30	0

## Sheet: Fig 1f
Fig 1f	Distance (m)
Condition	GWP
Mouse 1	13.9245
Mouse 2	19.4604
Mouse 3	15.9924
Mouse 4	22.6108
Mouse 5	16.3789
Mouse 6	16.099
Mouse 7	14.5179
Mouse 8	19.8129
Mouse 9	9.32775
Mouse 10	13.8454
Condition	TWP
Mouse 11	22.0928
Mouse 12	16.1082
Mouse 13	22.7457
Mouse 14	18.2527
Mouse 15	16.291
Mouse 16	20.8664
Mouse 17	16.1679
Mouse 18	23.8888
Mouse 19	16.023
Mouse 20	17.0489
Condition	OHP
Mouse 21	10.9857
Mouse 22	10.1007
Mouse 23	11.4086
Mouse 24	10.7235
Mouse 25	10.3655
Mouse 26	10.2595
Mouse 27	5.80631
Mouse 28	14.6941
Mouse 29	8.6315
Mouse 30	11.5768

## Sheet: Fig 1g
Fig 1g	Grooming (s)
Condition	GWP
Mouse 1	14
Mouse 2	33
Mouse 3	14
Mouse 4	25
Mouse 5	34
Mouse 6	31
Mouse 7	27
Mouse 8	19
Mouse 9	32
Mouse 10	17
Condition	TWP
Mouse 11	54
Mouse 12	10
Mouse 13	32
Mouse 14	20
Mouse 15	17
Mouse 16	25
Mouse 17	14
Mouse 18	5
Mouse 19	22
Mouse 20	43
Condition	OHP
Mouse 21	11
Mouse 22	11
Mouse 23	7
Mouse 24	17
Mouse 25	17
Mouse 26	9
Mouse 27	12
Mouse 28	25
Mouse 29	7
Mouse 30	7

## Sheet: Fig 1h
Fig 1h	Trembling (s)
Condition	GWP
Mouse 1	0
Mouse 2	0
Mouse 3	0
Mouse 4	0
Mouse 5	0
Mouse 6	0
Mouse 7	0
Mouse 8	0
Mouse 9	0
Mouse 10	0
Condition	TWP
Mouse 11	0
Mouse 12	0
Mouse 13	0
Mouse 14	0
Mouse 15	0
Mouse 16	0
Mouse 17	0
Mouse 18	0
Mouse 19	0
Mouse 20	0
Condition	OHP
Mouse 21	0
Mouse 22	46
Mouse 23	0
Mouse 24	74
Mouse 25	1
Mouse 26	39
Mouse 27	37
Mouse 28	19
Mouse 29	8
Mouse 30	30

## Sheet: Fig 1i
Fig 1i
	Distance (m)						Trembling (s)
	Trial 1			Trial 2				Trial 1	Trial 2
	Total	Per	Out	Total	Per	Out
Mouse 1	25.7124	14.0871	12.5669	16.4726	7.89429	5.69908	Mouse 1	16.5	73.5
Mouse 2	32.657	24.382	17.5599	21.9557	12.7936	10.5725	Mouse 2	27	72.75
Mouse 3	24.3496	10.2114	10.3608	14.1049	5.47193	4.5	Mouse 3	18.75	162
Mouse 4	30.445	18.8658	16.1775	9.67559	1.13031	1.19374	Mouse 4	45	114
Mouse 5	26.2812	13.5544	10.729	11.9785	6.28137	4.901	Mouse 5	28.5	108.75
Mouse 6	34.7426	17.838	14.0229	24.0849	14.9218	9.78595	Mouse 6	3	61.5
Mouse 7	26.2622	15.77	11.7721	15.9356	6.01312	3.87279	Mouse 7	32.25	94.5
Mouse 8	26.0916	12.0276	9.54683	19.7152	9.47141	5.92145	Mouse 8	45	54
Mouse 9	28.0764	15.4539	12.0373	17.4456	11.0353	8.38218	Mouse 9	27.75	88.5
Mouse 10	35.7304	22.5485	18.5041	23.2537	15.8962	10.9022	Mouse 10	0	165.75

## Sheet: Fig 1j
Fig 1j
	Distance (m)						Trembling (s)
	Trial 1			Trial 2				Trial 1	Trial 2
	Total	Per	Out	Total	Per	Out
Mouse 1	32.3537	21.3307	13.779	15.4875	3.70386	8.59655	Mouse 1	8	-
Mouse 2	28.149	19.5584	15.6694	14.655	3.20151	6.0533	Mouse 2	18	-
Mouse 3	31.0973	24.7796	19.2357	13.8422	2.55172	4.79422	Mouse 3	1	-
Mouse 4	28.8972	18.0753	14.2985	7.11093	1.0017	0.86641	Mouse 4	11	-
Mouse 5	19.6861	7.33253	7.48535	17.1229	4.0207	5.94877	Mouse 5	21	-
Mouse 6	35.8763	25.2448	18.8633	10.668	2.627	2.129	Mouse 6	14	85
Mouse 7	33.6207	20.1515	16.5356	9.881	2.403	1.438	Mouse 7	18	231
Mouse 8	31.632	21.2757	16.0582	10.015	3.084	4.043	Mouse 8	61	129
Mouse 9	17.8121	6.244	5.94261	11.858	5.66	2.635	Mouse 9	80	338
Mouse 10	25.2439	11.6303	10.215	19.001	10.429	8.853	Mouse 10	68	91
PS: "-" indicates that the exact time period of trembling behavior cannot be defined due to the unexpected low resolution that occurred on the camera.

## Sheet: Fig 2
Fig. 2	Parameter	Condition		Mean	SEM	P value			F value (one-way ANOVA) / t value (t-test)		degrees of freedom	Mouse individual (n)
Fig.2-a	Latency (min)	3 cm		7.016	3.837	one-way ANOVA			21.25		47	10	52 mice, 10 mice or 11 mice for each group, a total of 5 groups.	A total of 238 mice were used in Figure 2.
		5 cm		20	2.979	P=0.0009						11
		10 cm		30	0	one-way ANOVA						10
						& 3 cm P=1.15E-05	& 5 cm P=0.0163					11
		20 cm		30	0	& 3 cm P=4.78E-06	& 5 cm P=0.0131
		50 cm		30	0	& 3 cm P=1.15E-05	& 5 cm P=0.0163					10
	Distance (m)	Total	10 cm	22.52	2.584	t-test			10 cm & 20 cm	1.684	19	10
			20 cm	17.53	1.581	& 10 cm P=0.1086	20 cm & 50 cm		10 cm & 50 cm	2.191	18	11
			50 cm	15.61	1.812	& 10 cm P=0.0418	P=0.4321		20 cm & 50 cm	0.8027	19	10
		Per	10 cm	15.24	2.686	t-test			10 cm & 20 cm	1.603	19	10
			20 cm	10.4	1.536	& 10 cm P=0.1255	20 cm & 50 cm		10 cm & 50 cm	2.151	18	11
			50 cm	8.294	1.793	& 10 cm P=0.0453	P=0.3813		20 cm & 50 cm	0.8964	19	10
		Out	10 cm	10.75	2.092	t-test			10 cm & 20 cm	1.222	19	10
			20 cm	7.889	1.176	& 10 cm P=0.2365	20 cm & 50 cm		10 cm & 50 cm	1.719	18	11
			50 cm	6.487	1.335	& 10 cm P=0.1029	P=0.4389		20 cm & 50 cm	0.7907	19	10
	Trembling (s)	3 cm		0	0	one-way ANOVA			10.55		46	10
		5 cm		15.6	7.541							10
		10 cm		36.2	15.78							10
		20 cm		91.18	17.34	& 3 cm P=7.90E-05	& 5 cm P=0.0013	& 10 cm P=0.0320				11
		50 cm		90.3	14.66	& 3 cm P=0.0001	& 5 cm P=0.002	& 10 cm P=0.0429				10
Fig.2-b	Latency (min)	5 cm		30	0							10	29 mice, 9 mice or 10 mice/group, a total of 3 groups.
		10 cm		30	0							10
		20 cm		30	0							9
	Distance (m)	Total	5 cm	26.13	1.631	one-way ANOVA			0.1999		26	10
			10 cm	25.84	1.109	& 5 cm P=0.9896						10
			20 cm	24.81	1.828	& 5 cm P=0.8181	& 10 cm P=0.8850					9
		Per	5 cm	13.22	1.168	one-way ANOVA			0.08475		26	10
			10 cm	13.8	1.396	& 5 cm P=0.9518						10
			20 cm	13.03	1.579	& 5 cm P=0.9944	& 10 cm P=0.9188					9
		Out	5 cm	9.271	0.8629	one-way ANOVA			0.1401		26	10
			10 cm	9.96	0.9601	& 5 cm P=0.8595						10
			20 cm	9.689	1.007	& 5 cm P=0.9484	& 10 cm P=0.9779					9
	Trembling(s)	5 cm		6.6	2.141	one-way ANOVA			0.1421		26	10
		10 cm		5.925	2.093	& 5 cm P=0.9678						10
		20 cm		5.083	1.629	& 5 cm P=0.856	& 10 cm P=0.953					9
Fig.2-d	Total exploration (bouts)	Light		34.75	2.087	t-test			3.827		38	20	40 mice, 20 mice/group, a total of 2 groups.
		Dark		44.9	1.637	P=0.0005						20
Fig.2-e	Head-out (bouts)	Light		22.75	1.927	t-test			3.061		38	20
		Dark		30.2	1.486	P=0.004						20
	Half-out (bouts)	Light		2.9	0.4466	t-test			0.3626		38	20
		Dark		3.1	0.3236	P=0.7189						20
	Nose-out (bouts)	Light		6.75	0.486	t-test			2.531		38	20
		Dark		9.5	0.972	P=0.0156						20
	Nose-in (bouts)	Light		2.35	0.3015	t-test			0.5577		38	20
		Dark		2.1	0.3317	P=0.5803						20
Fig.2-f	Retraction (bouts)	Light		1.3	0.2724	t-test			2.337		38	20
		Dark		0.55	0.1698	P=0.0248						20
Fig.2-g	Trembling (s)	Light		20.1	1.812	t-test			7.075		38	20
		Dark		6.05	0.8126	P=1.95E-08						20
Fig.2-i	Body elongation (%)	Per	Light	79.22	2.323	t-test			2.941		38	20
			Dark	69.75	2.229	P=0.0056						20
		Center	Light	20.78	2.323	t-test			2.941		38	20
			Dark	30.25	2.229	P=0.0056						20
Fig.2-j	Distance (m)	Total	Gray	27.71	1.27	t-test			1.004		18	10	20 mice, 10 mice for Gray and 10 mice for Trans-parent
			TransParent	25.2	2.148	P=0.3287						10
		Per	Gray	16.93	1.751	t-test			1.021		18	10
			TransParent	14.17	2.056	P=0.3210						10
		Out	Gray	13.59	1.091	t-test			1.102		18	10
			TransParent	11.66	1.367	P=0.2848						10
	Trembling (s)	Gray		22	7.191	t-test			3.724		18	10
		TransParent		86.6	15.79	P=0.0016						10
Fig.2-k	Distance (m)	Total	Bi	16.45	0.6837	t-test			0.6496		19	10	21 mice, 10 mice for Bi and 11 mice for Mon
			Mon	17.56	1.502	P=0.5237						11
		Per	Bi	6.759	0.7669	t-test			0.8831		19	10
			Mon	8.319	1.53	P=0.3882						11
		Out	Bi	5.97	0.7625	t-test			0.5899		19	10
			Mon	6.8	1.156	P=0.5622						11
	Trembling (s)	Bi		58.8	14.75	t-test			0.373		19	10
		Mon		52.09	10.7	P=0.7132						11
Fig.2-l	Distance (m)	Total	Sal	22.59	1.76	t-test			0.4213		13	9	15 mice, 9 mice for control and 6 mice for Gen
			Gen	23.65	1.598	P=0.6804						6
		Per	Sal	13.39	1.913	t-test			0.6749		13	9
			Gen	15.12	1.2	P=0.5116						6
		Out	Sal	9.87	1.414	t-test			0.2035		13	9
			Gen	10.26	0.9078	P=0.8419						6
	Trembling (s)	Sal		29.78	4.597	t-test			0.06385		13	9
		Gen		30.33	8.208	P=0.9501						6
Fig.2-m	Time in the area (min)	Per	Sham	15.76	1.515	one-way ANOVA			1.294		36	13	39 mice, 13 mice for each group, 3 groups
			Uni	15.67	1.101	& Sham P=0.9991	Uni & Bil					13
			Bil	12.83	1.709	& Uni P=0.3658	P=0.3449					13
		Out	Sham	11.42	1.083	one-way ANOVA			1.293		36	13
			Uni	9.664	0.6992	& Sham P=0.5239	Uni & Bil					13
			Bil	8.904	1.482	& Uni P=0.8841	P=0.2725					13
	Trembling (s)	Sham		43.23	3.319	one-way ANOVA			3.139		36	13
		Uni		52.85	3.603	& Sham P=0.577	Sham & Bil					13
		Bil		67	10.61	& Uni P=0.3109	P=0.0451					13
Fig.2-n	Distance (m)	Total	Con	15.36	1.402	t-test			1.327		20	11	22 mice, 11 mice for each group, 2 groups
			WD	12.6	1.538	P=0.1994						11
		Per	Con	7.328	0.6297	t-test			1.574		20	11
			WD	5.531	0.9528	P=0.1313						11
		Out	Con	6	0.5073	t-test			1.935		20	11
			WD	4.309	0.7113	$P=0.0336						11
	Trembling (s)	Con		49.27	7.038	t-test			0.08475		20	11
		WD		48.55	4.911	P=0.9333						11

## Sheet: Fig 2a
Fig. 2a	Parameter	Condition
Fig.2-a	Latency (min)	3 cm		5 cm		10 cm		20 cm		50 cm
		Mouse 1	1.41667	Mouse 11	30	Mouse 22	30	Mouse 32	30	Mouse 43	30
		Mouse 2	30	Mouse 12	30	Mouse 23	30	Mouse 33	30	Mouse 44	30
		Mouse 3	0.826833	Mouse 13	5.82683	Mouse 24	30	Mouse 34	30	Mouse 45	30
		Mouse 4	1.30633	Mouse 14	30	Mouse 25	30	Mouse 35	30	Mouse 46	30
		Mouse 5	2.01467	Mouse 15	9.79933	Mouse 26	30	Mouse 36	30	Mouse 47	30
		Mouse 6	0.312167	Mouse 16	22.3	Mouse 27	30	Mouse 37	30	Mouse 48	30
		Mouse 7	0.2	Mouse 17	19.45	Mouse 28	30	Mouse 38	30	Mouse 49	30
		Mouse 8	1.89233	Mouse 18	21.2167	Mouse 29	30	Mouse 39	30	Mouse 50	30
		Mouse 9	30	Mouse 19	17.4167	Mouse 30	30	Mouse 40	30	Mouse 51	30
		Mouse 10	2.19167	Mouse 20	3.95	Mouse 31	30	Mouse 41	30	Mouse 52	30
				Mouse 21	30			Mouse 42	30
	Distance (m)	Total						Per						Out
		10 cm		20 cm		50 cm		10 cm		20 cm		50 cm		10 cm		20 cm		50 cm
		Mouse 22	15.0805	Mouse 32	16.3423	Mouse 43	8.30142	Mouse 22	6.4348	Mouse 32	6.3618	Mouse 43	3.05606	Mouse 22	5.88643	Mouse 32	5.85186	Mouse 43	2.46837
		Mouse 23	42.2526	Mouse 33	14.1473	Mouse 44	11.2538	Mouse 23	36.3942	Mouse 33	6.4013	Mouse 44	7.22524	Mouse 23	28.0339	Mouse 33	4.25074	Mouse 44	5.17715
		Mouse 24	13.4597	Mouse 34	21.9376	Mouse 45	13.1562	Mouse 24	7.35933	Mouse 34	15.8737	Mouse 45	5.7816	Mouse 24	5.6488	Mouse 34	12.4382	Mouse 45	5.11836
		Mouse 25	18.7777	Mouse 35	10.1885	Mouse 46	29.2649	Mouse 25	12.7459	Mouse 35	3.95498	Mouse 46	23.2895	Mouse 25	9.21712	Mouse 35	2.77586	Mouse 46	17.7724
		Mouse 26	19.3766	Mouse 36	23.8842	Mouse 47	14.1324	Mouse 26	13.5881	Mouse 36	12.3838	Mouse 47	6.60847	Mouse 26	8.73233	Mouse 36	9.79244	Mouse 47	5.36561
		Mouse 27	24.581	Mouse 37	14.4935	Mouse 48	17.3497	Mouse 27	18.8283	Mouse 37	7.34971	Mouse 48	8.7117	Mouse 27	12.6511	Mouse 37	5.50644	Mouse 48	6.95099
		Mouse 28	20.7646	Mouse 38	20.7115	Mouse 49	15.9183	Mouse 28	13.2635	Mouse 38	17.0353	Mouse 49	3.75355	Mouse 28	7.89494	Mouse 38	11.963	Mouse 49	4.00401
		Mouse 29	18.8901	Mouse 39	19.9221	Mouse 50	16.3072	Mouse 29	9.74916	Mouse 39	12.916	Mouse 50	9.21204	Mouse 29	6.35517	Mouse 39	10.0821	Mouse 50	6.87015
		Mouse 30	27.6593	Mouse 40	25.9983	Mouse 51	11.6845	Mouse 30	17.0404	Mouse 40	18.37	Mouse 51	6.19844	Mouse 30	13.3784	Mouse 40	14.126	Mouse 51	4.17288
		Mouse 31	24.3844	Mouse 41	11.3875	Mouse 52	18.6866	Mouse 31	17.0217	Mouse 41	5.52173	Mouse 52	9.10824	Mouse 31	9.72518	Mouse 41	4.09325	Mouse 52	6.97335
				Mouse 42	13.7896					Mouse 42	8.22345					Mouse 42	5.89793
	Trembling (s)	3 cm		5 cm		10 cm		20 cm		50 cm
		Mouse 1	0	Mouse 11	0	Mouse 22	166	Mouse 32	155	Mouse 43	186
		Mouse 2	0	Mouse 12	0	Mouse 23	41	Mouse 33	125	Mouse 44	133
		Mouse 3	0	Mouse 13	17	Mouse 24	55	Mouse 34	90	Mouse 45	28
		Mouse 4	0	Mouse 14	0	Mouse 25	1	Mouse 35	155	Mouse 46	51
		Mouse 5	0	Mouse 15	1	Mouse 26	4	Mouse 36	16	Mouse 47	69
		Mouse 6	0	Mouse 16	59	Mouse 27	39	Mouse 37	171	Mouse 48	111
		Mouse 7	0	Mouse 17	0	Mouse 28	38	Mouse 38	16	Mouse 49	98
		Mouse 8	0	Mouse 18	10	Mouse 29	16	Mouse 39	89	Mouse 50	67
		Mouse 9	0	Mouse 19	9	Mouse 30	1	Mouse 40	103	Mouse 51	55
		Mouse 10	0	Mouse 20	60	Mouse 31	1	Mouse 41	19	Mouse 52	105
								Mouse 42	64

[truncated: 114 more sheets: Fig 2b, Fig 2d, Fig 2e, Fig 2f, Fig 2g, Fig 2i, Fig 2j, Fig 2k, Fig 2l, Fig 2m, Fig 2n, Fig 3, Fig 3a, Fig 3b, Fig 3c, Fig 3d, Fig3e, Fig 3f, Fig 3g, Fig 3h …]
